# Supplementary material for: Comparison of MMP-2, MMP-9, COX-2, and PGP Expression in Feline Injection-Site and Feline Noninjection-Site Sarcomas—Pilot Study
Source: Animals (Basel). 2024 Jul 19;14(14):2110. doi: 10.3390/ani14142110 (PMC11273489; doi:10.3390/ani14142110)
Supplement: Supplementary file 1 [file animals-14-02110-s001.zip]

Archive with 1 entries (1 files):
- animals-3069234-supplementary.pdf
